# Supplementary material for: Investigating the Health Impacts of Climate Change among People with Pre-Existing Mental Health Problems: A Scoping Review
Source: Int J Environ Res Public Health. 2023 Apr 18;20(8):5563. doi: 10.3390/ijerph20085563 (PMC10138675; doi:10.3390/ijerph20085563)
Supplement: Supplementary file 1 [file ijerph-20-05563-s001.zip]

Archive with 1 entries (1 files):
- ijerph-2222581-supplementary.pdf
